# Supplementary material for: Regional Inequities in Mammography Access and Utilization in Latin America: Ethnic, Rural, and Structural Barriers Identified Through a Narrative Review
Source: Epidemiologia (Basel). 2026 Feb 5;7(1):25. doi: 10.3390/epidemiologia7010025 (PMC12921766; doi:10.3390/epidemiologia7010025)
Supplement: Supplementary file 1 [file epidemiologia-07-00025-s001.zip]

Archive with 1 entries (1 files):
- epidemiologia-4110235-supplementary.pdf
